# Supplementary material for: “Private Hospitals Generally Offer Better Treatment and Facilities”: Out-of-Pocket Expenditure on Healthcare and the Preference for Private Healthcare Providers in South India
Source: Int J Environ Res Public Health. 2024 Sep 26;21(10):1287. doi: 10.3390/ijerph21101287 (PMC11508021; doi:10.3390/ijerph21101287)
Supplement: Supplementary file 1 [file ijerph-21-01287-s001.zip]

Archive with 2 entries (2 files):
- ijerph-3144455-supplementary-1.pdf
- ijerph-3144455-supplementary-2.pdf
